# Supplementary material for: Application of VHH-Immobilized Cryogel-Based Immunoaffinity Chromatography for Isolation of Extracellular Vesicles
Source: Molecules. 2025 Nov 8;30(22):4337. doi: 10.3390/molecules30224337 (PMC12654627; doi:10.3390/molecules30224337)
Supplement: Supplementary file 1 [file molecules-30-04337-s001.zip]

Archive with 2 entries (2 files):
- molecules-3955009-Supplementary Figures.pdf
- molecules-3955009-Supplementary Table.xlsx
