# Supplementary material for: Application of VHH-Immobilized Cryogel-Based Immunoaffinity Chromatography for Isolation of Extracellular Vesicles
Source: Molecules. 2025 Nov 8;30(22):4337. doi: 10.3390/molecules30224337 (PMC12654627; doi:10.3390/molecules30224337)
Supplement: Supplementary file 1 [file molecules-30-04337-s001.zip › molecules-3955009-Supplementary Table.xlsx]

## Sheet: Instensity Ranked IDs in 3 samp
Supplementary Table S1: List of identified proteins in the 5 EV technical replicates. Nornalised abundance is reported along with mean, standard deviation (SD) and the coefficient of variation (CV)
Protein	Genes	Sample 1	Sample 2	Sample 3	Sample 4	Sample 5	Mean	Stand. Dev.	CV
A0A075B6H7	IGKV3-7	676173	561336	731786	698961	839234	701498	89645.7	12.7792
A0A075B6H9	IGLV4-69	16232.9	3450.57	7934.74	14748.5	10810.3	10635.4	4630.24	43.5361
A0A075B6I9	IGLV7-46	231838	169633	228328	250229	272418	230489	34227.6	14.85
A0A075B6J9	IGLV2-18	17400.7	13041	18055.4	16235.5	19047.4	16756	2070.11	12.3544
A0A075B6K0	IGLV3-16	10661.4	5474.95	9685.11	13698.3	9353.76	9774.7	2640.23	27.0108
A0A075B6K4	IGLV3-10	80347.3	91386.9	91637.9	108872	106761	95801	10645.2	11.1118
A0A075B6K5	IGLV3-9	48690.3	65501.2	43658.6	75500.8	85351.5	63740.5	15736.8	24.6888
A0A075B6S2	IGKV2D-29	36519.5	35041.6	10833.4	31263.1	36471.3	30025.8	9785.19	32.5893
A0A075B6S5	IGKV1-27	4078.05			3556.6	4949.51	4194.72	574.606	13.6983
A0A087WSX0	IGLV5-45	3615.23	1999.26	5258.96			3624.48	1330.78	36.7165
A0A087WSY6	IGKV3D-15	43022.7	39005.2	53273.3	51366.4	60309.2	49395.4	7571.02	15.3274
A0A087WW87	IGKV2-40	597859	538958	484992	562410	620038	560851	47136	8.40437
A0A0A0MS15	IGHV3-49	556366	558453	585495	620880	626099	589459	29671.5	5.03369
A0A0A0MT36	IGKV6D-21	18159.3	21929.4	23295.8	26612.1	26140.5	23227.4	3076.28	13.2442
A0A0B4J1U3	IGLV1-36	15155.6	13509.5	4851.1	12001.8	10618.5	11227.3	3528.92	31.4316
A0A0B4J1V0	IGHV3-15	146593	171915	242639	262966	276202	220063	51416	23.3642
A0A0B4J1X5	IGHV3-74	283394	366548	350783	370127	462972	366765	57399.1	15.6501
A0A0B4J1X8	IGHV3-43	11115.5	11454.6	10786.3	13907.9	14886.4	12430.1	1649.19	13.2677
A0A0B4J1Y9	IGHV3-72	15803.5	12250.7	21308.1	15550.2	8600.49	14702.6	4214.51	28.6651
A0A0B4J2H0	IGHV1-69D	67666.5	65917.2	60185.4	65854.8	60343.8	63993.5	3113.77	4.86576
A0A0C4DH24	IGKV6-21	8691.4	8142.89	7247.54	11364.5	13112.9	9711.85	2185.14	22.4997
A0A0C4DH25	IGKV3D-20	265254	193464	275782	288812	328618	270386	44052.1	16.2923
A0A0C4DH29	IGHV1-3	12536.7	9555.75		11202.4	10412.5	10926.8	1096.82	10.0378
A0A0C4DH31	IGHV1-18	31337.9	38494.7	38225.4	32766.6	40125.4	36190	3470	9.58828
A0A0C4DH35	IGHV3-35	136936	147091	119173	140977	149283	138692	10695.9	7.71196
A0A0C4DH36	IGHV3-38	22257.1	27119.8	20701.5	37266.6	29620.7	27393.1	5893.71	21.5153
A0A0C4DH38	IGHV5-51	31381.5	42459.9	30401.6	42778	38543.5	37112.9	5303.22	14.2894
A0A0C4DH41	IGHV4-61	66653.6	56212.8	61557.9	68291.8	77529.2	66049.1	7128.98	10.7935
A0A0C4DH67	IGKV1-8	23496.3	11098.4	8844.68	13190.8	9355.1	13197.1	5369.97	40.6906
A0A0C4DH68	IGKV2-24	186326	162160	183002	177838	197506	181366	11568	6.37826
A0A0J9YX35	IGHV3-64D	41864.8	34577.1	37640	39077.9	50954.1	40822.8	5584.13	13.679
A0M8Q6	IGLC7	21566.9	27638.7			31529	26911.5	4099.39	15.2328
B9A064	IGLL5	1320000	1240000	1300000	1720000	2000000	1516000	295675	19.5037
O43866	CD5L	968746	1100000	1090000	1400000	1220000	1.15575e+06	145731	12.6092
O60687	SRPX2	43935.9	37883.9	59919.7	61754.1	75396	55777.9	13402.7	24.0288
O60888	CUTA	66831.9	62582.2	77587.5	52525.3	59218.2	63749	8353.08	13.1031
O95445	APOM	22632.7	22529.2	28053	23300.7	21858	23674.7	2236.41	9.44642
P00450	CP	28584.9	30262	14765.1	10528.5	30870	23002.1	8593.21	37.3584
P00698	LYZ	47661.7	56200.4	49724.3	78989.6	66587.5	59832.7	11628.6	19.4352
P00711	LALBA	549423	440673	477681	506769	483377	491585	35856.7	7.2941
P00734	F2	87629.8	72074.6	84529.1	92380.1	104655	88253.7	10602.4	12.0136
P00736	C1R	42345.7	47825.3	43563.8	57187.5	58871.8	49958.8	6857.15	13.7256
P00738	HP	719531	703816	761806	800481	861085	769344	56952.6	7.40275
P00739	HPR	29325.9	30421.8	33247.1	28965.9	31506.4	30693.4	1556.31	5.07049
P00747	PLG	668439	669949	649484	804716	742488	707015	58267.7	8.24137
P00748	F12	410891	355848	390338	436755	385755	395917	26951.4	6.80732
P00751	CFB	29248.9	25289.1	29694.6	28313	33826.4	29274.4	2746.08	9.38049
P00761		780220	663521	785413	1710000	1970000	1.18183e+06	545391	46.148
P01008	SERPINC1	73469	68324.4	74224.6	59269.3	85125.1	72082.5	8425.22	11.6883
P01009	SERPINA1	373184	454710	395098	468707	567942	451928	68086.4	15.0658
P01011	SERPINA3	31444.7	31258.2	27066.1	30694.4	31624.5	30417.6	1704.54	5.60381
P01023	A2M	316555	354457	345484	389521	361012	353406	23596.6	6.67692
P01024	C3	372456	272104	328335	370636	358185	340343	37597.9	11.047
P01031	C5	11970.9	10074.9	11539.2	16541.3	11739.8	12373.2	2186.95	17.6749
P01036	CST4	8696.96		16860.9	4180.74		9912.87	5247.57	52.9369
P01040	CSTA	101471	15847.5	77615.1	33415.3	22007.9	50071.4	33576.3	67.0569
P01042	KNG1	1060000	930396	1050000	1200000	1260000	1.10008e+06	117018	10.6372
P01344	IGF2	37502	26022.6	29459.1	32535.4	25291.7	30162.2	4491.26	14.8904
P01591	JCHAIN	746995	426972	670873	905869	1060000	762142	214604	28.1581
P01593	IGKV1D-33	88582.3	76582	84771.8	94141.2	75976.2	84010.7	6983.47	8.3126
P01597	IGKV1-39	26791.9	25304.9	16542.7	31002.7	34588	26846	6095.12	22.704
P01599	IGKV1-17	19026.7	26934.6	21687.4	27333	28972.5	24790.8	3778.92	15.2432
P01601	IGKV1D-16	4989.57	4528.71	6546.35	3114.19	2994.95	4434.75	1310.91	29.5599
P01602	IGKV1-5	214347	248546	240392	283202	280292	253356	25804	10.1849
P01619	IGKV3-20	760633	656546	674870	572566	568532	646629	71382.5	11.0392
P01700	IGLV1-47	161765	113923	148425	127731	131543	136677	16682.7	12.2059
P01701	IGLV1-51	23883.2	33913.9	26452.2	37653.1	38561.4	32092.8	5920.98	18.4496
P01703	IGLV1-40		3818.45		6348.56	3633.93	4600.31	1238.49	26.9219
P01704	IGLV2-14	87560.7	78894.1	74716.2	99484.2	99343.7	87999.8	10199.4	11.5902
P01706	IGLV2-11	270243	279792	309944	328218	341352	305910	27292.3	8.92167
P01709	IGLV2-8	252963	192864	227945	272651	290637	247412	34324	13.8732
P01714	IGLV3-19	158054	162438	161961	208859	183628	174988	19161.7	10.9503
P01718	IGLV3-27		16363.3	12064	18323.4	17717.4	16117	2445.25	15.1718
P01764	IGHV3-23	334784	352670	296190	401943	461559	369429	57254.1	15.498
P01766	IGHV3-13	23382.8	19514.7	24987.5	29331.7	32012.7	25845.9	4406.09	17.0475
P01768	IGHV3-30		4598.98	2611.34	4286.34	5531.38	4257.01	1054.76	24.777
P01780	IGHV3-7	146883	146500	131194	124376	122122	134215	10616.7	7.91022
P01834	IGKC	1380000	1390000	1210000	1460000	1760000	1440000	179889	12.4923
P01857	IGHG1	1990000	2260000	2180000	2320000	2830000	2316000	280043	12.0917
P01859	IGHG2	736949	770153	821713	1330000	1440000	1019763	301449	29.5607
P01860	IGHG3	246787	326543	240185	334760	298758	289407	39402.3	13.6148
P01861	IGHG4	921542	971762	1290000	956317	1430000	1.11392e+06	206382	18.5275
P01871	IGHM	4930000	4780000	5570000	5260000	6230000	5354000	516163	9.64069
P01876	IGHA1	1970000	2040000	1980000	2190000	2220000	2080000	105262	5.06065
P01877	IGHA2	271718	236065	289007	274772	283878	271088	18575.5	6.85222
P02533	KRT14	855713	174920	318144	247749	393756	398056	240098	60.3177
P02538	KRT6A	329524	28900.7	60696.5	44861.2	68377.9	106472	112349	105.52
P02647	APOA1	28064.7	42363.5	43275.9	31373.8	55903.5	40196.3	9858.08	24.5249
P02649	APOE	107183	95197.4	82338.4	100150	117597	100493	11790.3	11.7324
P02652	APOA2	18342.4	15350.1	77564.4	29649.2	59565.9	40094.4	24403.6	60.8653
P02662	CSN1S1	132327	90197.7	224527	121497	129758	139661	45012.5	32.2298
P02663	CSN1S2	36564.4	27163.7	60934.1	40951.9	36476.7	40418.2	11200.5	27.7116
P02666	CSN2	60971.9	44987.6	143566	109136	132625	98257.3	38936.4	39.627
P02668	CSN3	45502.2	27040.5	83552.5	39965.5	45929.4	48398	18855.1	38.9584
P02671	FGA	1010000	931059	922410	1150000	1220000	1.04669e+06	119056	11.3745
P02675	FGB	381338	270011	390028	347594	404775	358749	48178.6	13.4296
P02679	FGG	584387	521097	478884	663495	733524	596277	92660.2	15.5398
P02745	C1QA	15438.8	16854.7	18102.8	15704	18643.3	16948.7	1268.19	7.48251
P02746	C1QB	121367	74042.1	132752	77888.4	101536	101517	23163.9	22.8177
P02747	C1QC	29828.4	26531.7	31784.2	29000.1	30696.5	29568.2	1777.33	6.01095
P02748	C9	34627.5	21841.3	16104.1	93199	41296	41413.6	27391.4	66.1411
P02749	APOH	129605	119883	105423	155824	177322	137611	25780.3	18.7341
P02750	LRG1	13071.8	11647.4	10202.5	12596.8	12344.3	11972.6	997.5	8.33156
P02751	FN1	118693	105928	106364	125497	122138	115724	8112.18	7.00994
P02753	RBP4	37186.8	44696.2	62918.6	58068.9	55839.4	51742	9415.22	18.1965
P02760	AMBP	292473	245275	321030	269986	334422	292637	32583.4	11.1344
P02763	ORM1	335025	251273	286450	280627	334523	297580	32626.8	10.9641
P02765	AHSG	171364	131654	127277	124554	146235	140217	17276.9	12.3215
P02766	TTR	59041.5	46700.6	56203.7	52231.9	53925.6	53620.7	4146.48	7.73299
P02768	ALB	5570000	4320000	5140000	6280000	7270000	5716000	1.00349e+06	17.5557
P02769	ALB	352580	322526	354111	335973	353727	343783	12615.8	3.6697
P02774	GC	143316	140257	141617	164340	170864	152079	12878	8.46796
P02775	PPBP	157176	120354	133345	155464	153748	144017	14647.3	10.1705
P02776	PF4	163526	109668	159896	145200	157049	147068	19684	13.3843
P02787	TF	745163	755426	702534	860059	871481	786933	66867.6	8.49725
P02788	LTF	72875.3	53676	68567.9	68668.7	75671	67891.8	7596.06	11.1885
P02790	HPX	248544	268312	257887	257752	289036	264306	13858	5.24316
P03950	ANG	49406.3	46148.1	46517.7	64573.5	57154.6	52760	7110.59	13.4772
P03951	F11	437804	457088	419300	491411	501803	461481	31243.6	6.77028
P03952	KLKB1	92106.5	105897	91556	105404	107649	100522	7137.63	7.10053
P03973	SLPI	78586.2	50574.2	70155.2	84150.2	81365.6	72966.3	12136.9	16.6335
P04003	C4BPA	150554	117002	136224	152983	153950	142143	14105	9.92316
P04004	VTN	318045	263241	321465	310187	296645	301917	21138.9	7.00156
P04196	HRG	3690000	2870000	3520000	3610000	4710000	3680000	591202	16.0653
P04217	A1BG	106988	107393	121222	117947	136915	118093	10971.7	9.29073
P04259	KRT6B	121686	11798.1	24321.8	16062.7	21435.8	39060.9	41537.9	106.341
P04264	KRT1	3700000	1040000	1850000	1590000	2380000	2112000	903757	42.7915
P04406	GAPDH	59427.5	15367.3	47646.6	57215.7	56674.5	47266.3	16450.5	34.8038
P04430	IGKV1-16	16411.4	12309.2	13154.7	10811.4	13113	13159.9	1833.77	13.9345
P04433	IGKV3-11	1070000	875122	1030000	1030000	1190000	1.03902e+06	100777	9.69919
P04792	HSPB1	31625.9	6497.41	18023.2	11208.5	19145.3	17300.1	8520.12	49.249
P05019	IGF1	9543.95	10119.9	8558.63	10926	10826.7	9995.04	876.435	8.7687
P05089	ARG1	50526.1	15784.3	31220.2	35699.7	48851.2	36416.3	12703.6	34.8843
P05090	APOD	59954.4	41364	55508.5	48410.1	41288.6	49305.1	7483.53	15.178
P05109	S100A8	159372	55870.5	88288.9	58765.9	81328.5	88725.2	37477.6	42.2401
P05154	SERPINA5	55739.3	57902.8	53539	54467.9	55287.6	55387.3	1464.45	2.64402
P05155	SERPING1	119297	167523	113650	120566	169982	138204	25063.6	18.1353
P05156	CFI	34216.6	32766.6	34998.2	32862.2	34195	33807.7	861.667	2.54873
P05160	F13B	26807.9	23341.7	25203.6	18680.9	26213	24049.4	2930.68	12.1861
P05452	CLEC3B	17996.2	10865.1	19292.2	21175	22512.2	18368.1	4058.07	22.093
P06310	IGKV2-30	9958.41	9969.15	11787.1	7660.23	8814.89	9637.96	1372.59	14.2415
P06312	IGKV4-1	1130000	1160000	1130000	1510000	1410000	1268000	160300	12.6419
P06396	GSN	59647.5	51782.3	54028.1	56741.1	63690.5	57177.9	4188.97	7.32621
P06702	S100A9	187733	57602.8	95350.4	65729.4	88462	98975.5	46515.7	46.9972
P06727	APOA4	14579.8	17654	13359.9	43043.1	24245.3	22576.4	10906.8	48.3105
P07225	PROS1	21034.9	14218.9	12378.7	20007.6	9557.03	15439.4	4419	28.6215
P07339	CTSD	20403.9	7354.28	20819.4	17549	25725.5	18370.4	6103.44	33.2243
P07357	C8A	20741.8	10908.1	34015.8	15902.3	16777.7	19669.1	7826.65	39.7915
P07358	C8B		11293		5514.49	6110.47	7639.32	2594.97	33.9686
P07996	THBS1	29654.7	26477.3	34963.5	34669	29868.9	31126.7	3244.52	10.4236
P08603	CFH	184206	165043	172895	225531	219685	193472	24626.7	12.7288
P08697	SERPINF2	43907.5	53946.4	51122.5	44345	55629.8	49790.2	4845.75	9.73232
P08779	KRT16	160313	17876.1	35358.8	34282.1	41044.1	57774.8	51846.5	89.7389
P09871	C1S	60973.1	65360.5	57739.6	71673.6	71119.2	65373.2	5483.51	8.38801
P0C0L4	C4A	5991.76	4726.98		8838.77		6519.17	1719.56	26.377
P0C0L5	C4B	174344	148995	170649	184711	202450	176230	17526.4	9.94517
P0CG47	UBB	52818.4	10884.6	38362.6	17771.4	17037.6	27374.9	15742.4	57.5067
P0DJI8	SAA1	4137.75	5175.12			5284.45	4865.77	516.722	10.6195
P0DOY3	IGLC3	349224	391472	327031	458106	328758	370918	49393.1	13.3164
P0DP04	IGHV3-43D	250137	288329	228595	378689	404070	309964	69638.1	22.4665
P10643	C7	21170.6	17390.3	23188.8	31035.9	31926.6	24942.4	5661.19	22.697
P10720	PF4V1	18299.8	14871.1	15576.1	16872.3	21400.6	17404	2315.81	13.3062
P10909	CLU	61434.1	48128.2	49018.1	54396.3	50643.2	52724	4854.84	9.20803
P11498	PC	40583.6	63017.7	41676.8	62931	71311.3	55904.1	12445.9	22.2629
P12273	PIP	53778.3	32801.9	39294.5	39278.7	42762.5	41583.2	6895.96	16.5835
P13645	KRT10	1440000	548565	889760	678099	1190000	949285	327538	34.5037
P13647	KRT5	600055	130322	235010	237938	343036	309272	160201	51.7992
P13671	C6	36366.3	17772	28077.6	24469	27173.1	26771.6	6003.66	22.4255
P14207	FOLR2	5335.06	3554.08	4512.14	6840.3		5060.39	1205.52	23.8226
P14923	JUP	49057.2	8239.22	16112.2	19349.2	35063	25564.2	14630.6	57.2308
P15924	DSP	100576	16863.4	35552.7	42997.8	57061.6	50610.3	28148.6	55.6184
P17936	IGFBP3	14920.8	13307.8	13862.6	18331.7	21323.6	16349.3	3038.04	18.5821
P19012	KRT15	5705.88	4653.39	146752		152548	77414.8	72265.2	93.348
P19013	KRT4		9674.65	18400.2		24983.1	17686	6270.02	35.4519
P19652	ORM2	190080	232986	195642	231782	218508	213800	17921.9	8.38257
P19823	ITIH2	24821.1	27743.4	27782.9	28201.3	32342.9	28178.3	2406.69	8.54091
P19827	ITIH1	8996.53	9823.16	9252.5	8848.92	9663.43	9316.91	374.746	4.02221
P20851	C4BPB	31645	20685.2	30908.9	28485.5	27373.1	27819.5	3891.53	13.9885
P23083	IGHV1-2	12651.9	12545	7557.64	9725.5	21132	12722.4	4613.33	36.2614
P23142	FBLN1	61409.4	59392.4	56979.4	77970.6	79397.1	67029.8	9628.92	14.3651
P24593	IGFBP5		6723.08		6569.36	7456.44	6916.29	387.063	5.59639
P25311	AZGP1	55186.6	45556.2	60637.4	68949.3	72030.5	60472	9548.9	15.7906
P25705	ATP5F1A	52398	35930.8	47163.8	40795	42623.8	43782.3	5613.86	12.8222
P27169	PON1	30124.8	26278.2	28618.3	31360.1	40099.2	31296.1	4716.37	15.0701
P27918	CFP	80939.3	76664.6	79833.5	76450.6	95074.1	81792.4	6867.28	8.39599
P29508	SERPINB3	48809.6	17231.9	35376.5	31063.7	35174	33531.1	10112.3	30.1578
P31025	LCN1	113296	35467.3	118777	73673.8	69420	82126.8	30740.1	37.4301
P31151	S100A7	203617	76077.2	125335	77235.8	111782	118809	46559	39.188
P31944	CASP14	34731.5	15759.5	29681.7	38992.9	31117.9	30056.7	7840.74	26.0865
P32119	PRDX2	19442.1	6587.29	12441.3	14591.7	20703.2	14753.1	5088.05	34.488
P34096	RNASE4	2360.06	5084.2	4255.7	8222.06	8109.84	5606.37	2269.13	40.4741
P35527	KRT9	3870000	733622	1550000	1430000	2110000	1.93872e+06	1.06032e+06	54.6914
P35908	KRT2	767364	362315	496183	531455	857200	602903	182259	30.2301
P36980	CFHR2	19789	23340.8	11811.8	28319.6	27537.1	22159.7	6015.9	27.148
P42212	GFP	1640000	2090000	1710000	2060000	2220000	1944000	227209	11.6877
P43652	AFM	27271.4	24414.5	26635.3	27243	28414.8	26795.8	1322.4	4.9351
P48740	MASP1	183651	161481	171376	160828	165159	168499	8451.18	5.01557
P49908	SELENOP	63471	61567.2	61359.3	78018.5	76716.4	68226.5	7511.07	11.009
P49913	CAMP	80744.9	75777.2	70790.3	110802	120325	91687.9	19975.2	21.7861
P51884	LUM	8709.07	10201.7	15601.7	8949.01	15524.4	11797.2	3116.43	26.4167
P59665	DEFA1	142441	127635	128414	134976	146084	135910	7371.6	5.42388
P60709	ACTB	23654.7	7837.45	14916.1	13850.9	22212.9	16494.4	5803.33	35.1836
P61626	LYZ	195167	169237	217247	281045	233957	219331	37736.4	17.2053
P61769	B2M	19650.2	18053.7	17416.6	27580.4	26205.8	21781.3	4258.94	19.5532
P68871	HBB	33343.5	17785.5	23869.2	24232.3	31471.4	26140.4	5637.51	21.5663
P69905	HBA2	33310.3	26774.5	25073.5	23415.4	28569.8	27428.7	3405.2	12.4147
P81605	DCD	200184	45832.6	139094	153161	109230	129500	51106.2	39.4642
Q01469	FABP5	72921.6	27720.8	72465.1	50185.3	64311.8	57520.9	17020.5	29.5901
Q02413	DSG1	35173.6	8451.97	18884.2	22299.3	26890.9	22340	8834.41	39.5452
Q02985	CFHR3	10144.4	11540.3	13753.2	20713.3	12448.8	13720	3689.43	26.8909
Q03591	CFHR1	70824.3	63910.8	57276.5	66132.5	65249.9	64678.8	4372.42	6.76021
Q04695	KRT17	55171.1	15098.5	26077.9	30948.9	29121.6	31283.6	13148.8	42.031
Q04756	HGFAC	7243.53	9135.15	6646.87	11377.4	11027	9085.99	1916.48	21.0927
Q08380	LGALS3BP	326180	425146	292824	400138	436452	376148	56661.4	15.0636
Q08554	DSC1	75680.1	16862	36997.2	42545.9	75699.5	49556.9	22985.7	46.3824
Q12805	EFEMP1	15134.7	16315.5	16645.8	20712.8	20332.8	17828.3	2259.88	12.6758
Q14520	HABP2	72741.1	55229.8	66657.1	60670.8	59200.4	62899.8	6139.24	9.76034
Q14624	ITIH4	27710.1	40342.2	28521.5	42284.3	45182.2	36808.1	7266.99	19.7429
Q15113	PCOLCE	3572.79	2814.84	2557.88	3456.02	4027.28	3285.76	531.564	16.1778
Q15485	FCN2	55990.2	40044	69979.2	39832.8	41818.6	49533	11860.8	23.9452
Q16610	ECM1	10904.3	7336.26	10139.8	9065.31	14148.5	10318.8	2258.68	21.8889
Q5D862	FLG2	27362.3	8153	12517.7	30217.3	33191.1	22288.3	10027.5	44.9902
Q7RTS7	KRT74	1651.43	1643.04	1793.74	1496.62		1646.21	105.095	6.38405
Q86YZ3	HRNR	123164	36278.3	120509	89945	93317.4	92642.7	31281.8	33.7661
Q8N1N4	KRT78	14340.4	2057	3620.12	11131.4	14589.8	9147.74	5316.91	58.1227
Q92496	CFHR4	8156.27	11869.5	10063.3	18537.2	22884.7	14302.2	5536.3	38.7095
Q96DR8	MUCL1	41411.6	14843.9	28560.3	192064	97189.7	74813.9	64961.2	86.8304
Q99969	RARRES2	9076.24	7410.64	5923.47	6103.59	7001.55	7103.1	1130.37	15.9138
Q9BXR6	CFHR5	211986	184430	213418	246679	237534	218809	21839.8	9.98122
Q9NZT1	CALML5	450363	147374	420764	174582	184744	275565	131542	47.7352
Q9UGM5	FETUB		27563.6	8625.49	13243.4		16477.5	8062.57	48.9308
Q9UK55	SERPINA10	11591.9	10976.4	14884.9	13627.1	18188.9	13853.8	2580.82	18.6289

## Sheet: Proteins identified in 1 sample
Protein.Group	Gene Name	Sample 1	Sample 2	Sample 3	Sample 4	Sample 5
P15814	IGLL1			11844
P01880	IGHD					11142.8
P04114	APOB		11080
Q86Y46	KRT73	9334.75
P01705	IGLV2-23					9227.02
P00488	F13A1					7602.42
Q9NZP8	C1RL					6953.44
P08571	CD14		6088.92
A0A075B6Q5	IGHV3-64			5314.18
P06681	C2				5211.76
A0A0A0MS14	IGHV1-45					4196.68
P01034	CST3				3832.92
A0A0C4DH73	IGKV1-12					3317.51
P02656	APOC3				1902.22

## Sheet: Venn Diagram Data
Input files:				Names	total	elements
List names	number of elements	number of unique elements		Sample 1 Sample 2 Sample 3 Sample 4 Sample 5	211	PON1 ORM1 FGA FLG2 KRT6B ACTB IGLV1-51 CSTA CFHR2 IGFBP3 FABP5 FGG ITIH1 CAMP C4BPA C4B IGHV3-74 ALB PLG C1QA HSPB1 IGHG2 SERPINC1 CFP LCN1 IGHV3-35 SERPING1 MUCL1 CFHR5 IGF1 DEFA1 F13B APOA1 HPR KRT14 GC LUM AZGP1 DSC1 CLU C1S IGHV1-69D C1R IGKV3D-15 CSN1S1 DSG1 ANG IGHM GAPDH KRT9 CALML5 JUP FBLN1 C1QC PROS1 AFM IGHV5-51 CTSD KRT16 TF IGLC3 C8A APOD HRG UBB IGHV3-7 SERPINB3 IGHV3-72 GSN IGHV3-6…
Sample 1	220	220		Sample 1 Sample 2 Sample 3 Sample 5	1	KRT15
Sample 2	226	226		Sample 1 Sample 2 Sample 4 Sample 5	2	KRT74 FOLR2
Sample 3	223	223		Sample 1 Sample 3 Sample 4 Sample 5	2	IGLV3-27 IGHV3-30
Sample 4	227	227		Sample 2 Sample 3 Sample 4 Sample 5	1	IGHV1-3
Sample 5	228	228		Sample 1 Sample 2 Sample 4	1	CST4
Overall number of unique elements		234		Sample 1 Sample 2 Sample 5	1	IGLV5-45
				Sample 1 Sample 3 Sample 5	1	KRT4
				Sample 1 Sample 4 Sample 5	1	FETUB
				Sample 2 Sample 3 Sample 4	1	IGKV1-27
				Sample 2 Sample 3 Sample 5	2	IGLC7 SAA1
				Sample 2 Sample 4 Sample 5	1	C4A
				Sample 3 Sample 4 Sample 5	3	IGLV1-40 IGFBP5 C8B
				Sample 2 Sample 3	1	KRT33B
				Sample 2 Sample 4	3	PKM CRTAC1 APOC2
				Sample 2 Sample 5	1	C8G
				Sample 4 Sample 5	1	IGHV3-21
